# Supplementary material for: A study of pre- and post-treatment hematologic markers of immune response in patients undergoing radiotherapy for soft tissue sarcoma
Source: Front Oncol. 2024 Oct 3;14:1392705. doi: 10.3389/fonc.2024.1392705 (PMC11484061; doi:10.3389/fonc.2024.1392705)
Supplement: Supplementary Table 2 — Disease-free survival data by sarcoma histological subtype, stratified by ΔPLR and pre-RT/post-RT NLR cut-offs. [file Table2.xlsx]

## Sheet: Supp 2 USE
Histology	All Patients	N of DFS events (%)	N Patients at Risk					Pre-RT NLR < 3.0	N of DFS events (%)	N Patients at Risk					Pre-RT NLR ≥ 3.0	N of DFS events (%)	N Patients at Risk
			0	1 y	2 y	3 y				0	1 y	2 y	3 y				0	1 y	2 y	3 y
Angiosarcoma		4 (66%)	6	2	1	0			2 (66%)	3	1	0	0			2 (66%)	3	1	1	0
Carcinosarcoma		1 (100%)	1	0	0	0			-	0	-	-	-			1 (100%)	1	0	0	0
Clear Cell Sarcoma		0	1	1	0	0			-	0	-	-	-			0	1	1	0	0
Leiomyosarcoma		4 (57%)	7	3	2	1			0	1	1	0	0			4 (67%)	6	2	2	1
Liposarcoma		4 (22%)	18	11	7	7			1 (8%)	13	10	7	7			3 (60%)	5	1	0	0
Malignant Peripheral Nerve Sheath Tumor		3 (100%)	3	0	0	0			-	0	-	-	-			3 (100%)	3	0	0	0
Myxofibrosarcoma		1 (100%)	1	0	0	0			-	0	-	-	-			1 (100%)	1	0	0	0
Pleomorphic Dermal Sarcoma		1 (33%)	3	1	0	0			0	1	0	0	0			1 (50%)	2	1	0	0
Rhabdomyosarcoma		4 (100%)	4	1	0	0			3 (100%)	3	1	0	0			1 (100%)	1	0	0	0
Spindle Cell Sarcoma		0	3	2	2	1			0	2	1	1	0			0	1	1	1	1
Synovial Sarcoma		3 (75%)	4	2	1	1			2 (67%)	3	2	1	1			1 (100%)	1	0	0	0
Undifferentiated Pleomorphic Sarcoma		8	11	6	4	4			1 (50%)	2	2	1	1			7 (78%)	9	4	3	3
Unknown Histology		0	2	2	1	0			0	2	2	1	0			-	0	-	-	-
Histology								Post-RT NLR < 4.2	N of DFS events (%)	N Patients at Risk					Post-RT NLR ≥ 4.2	N of DFS events (%)	N Patients at Risk
										0	1 y	2 y	3 y				0	1 y	2 y	3 y
Angiosarcoma									2 (66%)	3	1	0	0			2 (100%)	2	0	0	0
Carcinosarcoma									-	0	-	-	-			1 (100%)	1	0	0	0
Clear Cell Sarcoma									-	0	-	-	-			0	1	1	1	0
Leiomyosarcoma									1 (50%)	2	1	0	0			3 (100%)	3	0	0	0
Liposarcoma									2 (20%)	10	6	4	4			1 (33%)	3	1	1	1
Malignant Peripheral Nerve Sheath Tumor									-	0	-	-	-			3 (100%)	3	0	0	0
Myxofibrosarcoma									-	0	-	-	-			-	0	-	-	-
Pleomorphic Dermal Sarcoma									0	2	1	0	0			1 (100%)	1	0	0	0
Rhabdomyosarcoma									-	0	-	-	-			4 (100%)	4	1	0	0
Spindle Cell Sarcoma									0	2	1	0	0			0	1	1	1	1
Synovial Sarcoma									0	1	1	1	1			3 (100%)	3	1	0	0
Undifferentiated Pleomorphic Sarcoma									2 (50%)	4	3	2	2			4 (80%)	5	2	2	2
Unknown Histology									0	2	2	1	1			-	0	-	-	-
Histology								ΔPLR < 75	N of DFS events (%)	N Patients at Risk					ΔPLR ≥ 75	N of DFS events (%)	N Patients at Risk
										0	1 y	2 y	3 y				0	1 y	2 y	3 y
Angiosarcoma									3 (75%)	4	1	0	0			1 (100%)	1	0	0	0
Carcinosarcoma									-	0	-	-	-			1 (100%)	1	0	0	0
Clear Cell Sarcoma									0	1	1	0	0			-	0	-	-	-
Leiomyosarcoma									1 (50%)	2	1	0	0			3 (100%)	3	0	-	-
Liposarcoma									2 (22%)	9	5	3	3			1 (17%)	6	4	3	2
Malignant Peripheral Nerve Sheath Tumor									-	0	-	-	-			3 (100%)	3	0	0	0
Myxofibrosarcoma									1	1	0	0	0			-	0	-	-	-
Pleomorphic Dermal Sarcoma									0	2	1	1	0			1 (100%)	1	0	0	0
Rhabdomyosarcoma									1 (100%)	1	0	0	0			3 (100%)	3	1	0	0
Spindle Cell Sarcoma									0	2	2	2	1			0	1	0	0	0
Synovial Sarcoma									-	0	-	-	-			3 (75%)	4	2	1	0
Undifferentiated Pleomorphic Sarcoma									3 (50%)	6	5	4	4			3 (100%)	3	1	0	0
Unknown Histology									0	1	1	1	1			0	1	1	0	0
